# Supplementary material for: N-Substituted-2-(9H-Xanthen-9-yl)acetamide Derivatives Induce In Vitro Colon Cancer Cell Death via TASK-1 Inhibition: Lead Compounds for Further Optimization as TASK-1-Targeted Therapeutics in Colorectal Cancer
Source: Int J Mol Sci. 2026 May 1;27(9):4069. doi: 10.3390/ijms27094069 (PMC13164145; doi:10.3390/ijms27094069)
Supplement: Supplementary file 1 [file ijms-27-04069-s001.zip]

Archive with 1 entries (1 files):
- ijms-4192423-supplementary.pdf
